# Supplementary material for: Sex-Specific Associations between Prenatal Exposure to Bisphenols and Phthalates and Infant Epigenetic Age Acceleration
Source: Epigenomes. 2024 Aug 10;8(3):31. doi: 10.3390/epigenomes8030031 (PMC11348373; doi:10.3390/epigenomes8030031)
Supplement: Supplementary file 1 [file epigenomes-08-00031-s001.zip]

Archive with 1 entries (1 files):
- epigenomes-3071308-supplementary_FINAL.pdf
